# Supplementary material for: Lycium barbarum Polysaccharide Improves Iron Homeostasis in Spermatocytes and Sertoli Cells via NRF2 to Alleviate DEHP-Induced Male Reproductive Toxicity in Mice
Source: Toxics. 2025 Aug 14;13(8):677. doi: 10.3390/toxics13080677 (PMC12390077; doi:10.3390/toxics13080677)
Supplement: Supplementary file 1 [file toxics-13-00677-s001.zip]

Archive with 1 entries (1 files):
- toxics-3786968-supplementary.pdf
